# Supplementary material for: Euscorpiops lii sp. nov. and a key of the genus Euscorpiops Vachon, 1980 (Scorpiones, Scorpiopidae) from China
Source: Zookeys. 2020 Sep 16;968:71–83. doi: 10.3897/zookeys.968.48723 (PMC7511479; doi:10.3897/zookeys.968.48723)
Supplement: XML Treatment for Euscorpiops lii [file zookeys.968.48723-treatment1.xml]

<!DOCTYPE tp:taxon-treatment
  PUBLIC "-//TaxonX//DTD Taxonomic Treatment Publishing DTD v0 20100105//EN" "tax-treatment-NSO.dtd">
<tp:taxon-treatment xmlns:tp="http://www.plazi.org/taxpub"><tp:treatment-meta><kwd-group><label>Taxon classification</label><kwd><named-content xmlns:xlink="http://www.w3.org/1999/xlink" content-type="kingdom">Animalia</named-content></kwd><kwd><named-content xmlns:xlink="http://www.w3.org/1999/xlink" content-type="order">Scorpiones</named-content></kwd><kwd><named-content xmlns:xlink="http://www.w3.org/1999/xlink" content-type="family">Euscorpiidae</named-content></kwd></kwd-group><mixed-citation publication-type="journal"><person-group><name><surname>Di</surname><given-names>Zhiyong</given-names></name><name><surname>Qiao</surname><given-names>Sha</given-names></name></person-group><article-title><italic><tp:taxon-name><tp:taxon-name-part taxon-name-part-type="genus" reg="Euscorpiops">Euscorpiops</tp:taxon-name-part> <tp:taxon-name-part taxon-name-part-type="species" reg="lii">lii</tp:taxon-name-part></tp:taxon-name></italic> sp. nov. and a key of the genus <italic><tp:taxon-name><tp:taxon-name-part taxon-name-part-type="genus" reg="Euscorpiops">Euscorpiops</tp:taxon-name-part></tp:taxon-name></italic> Vachon, 1980 (<tp:taxon-name><tp:taxon-name-part taxon-name-part-type="order">Scorpiones</tp:taxon-name-part></tp:taxon-name>, <tp:taxon-name><tp:taxon-name-part taxon-name-part-type="family">Scorpiopidae</tp:taxon-name-part></tp:taxon-name>) from China</article-title><source>Zookeys</source><day>16</day><month>9</month><year>2020</year><volume>968</volume><fpage>71</fpage><lpage>83</lpage><pub-id pub-id-type="doi">10.3897/zookeys.968.48723</pub-id></mixed-citation></tp:treatment-meta><tp:nomenclature><tp:taxon-name><object-id xmlns:xlink="http://www.w3.org/1999/xlink" content-type="arpha" xlink:type="simple">C50DAF52-F2BD-5AE4-905A-27E1C4C6801E</object-id>
              <tp:taxon-name-part taxon-name-part-type="genus" reg="Euscorpiops">Euscorpiops</tp:taxon-name-part>
              <tp:taxon-name-part taxon-name-part-type="species" reg="lii">lii</tp:taxon-name-part>
              <object-id xmlns:xlink="http://www.w3.org/1999/xlink" content-type="zoobank" xlink:type="simple">http://zoobank.org/7C8D77C3-DD77-4E6F-ACAE-887BB8E2ABD4</object-id>
            </tp:taxon-name><tp:taxon-status xmlns:xlink="http://www.w3.org/1999/xlink" xlink:type="simple">sp. nov.</tp:taxon-status><xref ref-type="fig" rid="F1">Figures 1–4</xref><xref ref-type="fig" rid="F2">, 5–16</xref><xref ref-type="fig" rid="F3">, 17–24</xref><xref ref-type="fig" rid="F4">, 25–30</xref><xref ref-type="table" rid="T1">, Table 1</xref></tp:nomenclature><tp:treatment-sec sec-type="type material" id="SECID0ESIAC"><title>Type material.</title><p>Male holotype, China: Xizang, Longzi County (Lhünzê County), Zhiyong Di, Kai Wang, Jia Xiang &amp; Dezheng Meng leg, (Ar.-<abbrev xmlns:xlink="http://www.w3.org/1999/xlink" content-type="institution" xlink:title="Museum of Hebei University, Baoding, China" id="ABBRID0EYIAC" xlink:type="simple">MHBU</abbrev>-XZLZ1901); 6 male and 13 female paratypes (including 1 male and 2 female immatures) (Ar.- <abbrev xmlns:xlink="http://www.w3.org/1999/xlink" content-type="institution" xlink:title="Museum of Hebei University, Baoding, China" id="ABBRID0E4IAC" xlink:type="simple">MHBU</abbrev>-XZLZ1903–08, Ar.- <abbrev xmlns:xlink="http://www.w3.org/1999/xlink" content-type="institution" xlink:title="Museum of Hebei University, Baoding, China" id="ABBRID0ECJAC" xlink:type="simple">MHBU</abbrev>-XZLZ1902, 09–20), same location data as holotype.</p></tp:treatment-sec><tp:treatment-sec sec-type="diagnosis" id="SECID0EHJAC"><title>Diagnosis.</title><p><italic><tp:taxon-name><tp:taxon-name-part taxon-name-part-type="genus" reg="Euscorpiops">Euscorpiops</tp:taxon-name-part> <tp:taxon-name-part taxon-name-part-type="species" reg="lii">lii</tp:taxon-name-part></tp:taxon-name></italic> sp. nov. differs from all other species in the genus on the basis of the following combination of characters: yellow-brown colour, small size (length of adults less than 40.0 mm), 17 trichobothria on the external surface of pedipalp patella (5 <italic>eb</italic>, 2 <italic>esb</italic>, 2 <italic>em</italic>, 4 <italic>est</italic>, 4 <italic>et</italic>) and six or seven (usually six) trichobothria on the ventral surface of pedipalp patella, chela with an average length/width ratio of 3.7 in males (3.6–3.8, six adults) and 3.3 in females (3.2–3.4, six adults), pedipalp chela fingers on adult males and females scalloped, and pectinal teeth count 4–6 with five or six in males (usually six) and 4–6 (usually five) in females, pectinal fulcra present.</p></tp:treatment-sec><tp:treatment-sec sec-type="etymology" id="SECID0ECKAC"><title>Etymology.</title><p>Patronym in honour of Prof. Wenxin Li (Wuhan University), who greatly contributed to the research on scorpion toxins and genome.</p></tp:treatment-sec><tp:treatment-sec sec-type="description" id="SECID0EHKAC"><title>Description of the holotype.</title><p><bold><italic>Coloration</italic></bold> (Figs <xref ref-type="fig" rid="F1">1</xref>, <xref ref-type="fig" rid="F1">2</xref>): Carapace, yellow-brown. Median and lateral ocular tubercles black-brown. Tergites and metasomal segments yellow-brown, while as metasoma with black-brown carinae; vesicle yellow, with a brown aculeus. Chelicerae yellow, with darker, yellow-brown fingers. Pedipalp yellow-brown, with black-brown carinae. Legs yellow. Sternum, yellow-brown. Genital operculum pectines, and sternites pale yellow.</p><fig id="F1" position="float" orientation="portrait"><object-id xmlns:xlink="http://www.w3.org/1999/xlink" content-type="doi" xlink:type="simple">10.3897/zookeys.968.48723.figures1-4</object-id><object-id xmlns:xlink="http://www.w3.org/1999/xlink" content-type="arpha" xlink:type="simple">003EB380-E5F7-54BA-9C04-CA261F4FDE08</object-id><label>Figures 1–4.</label><caption><p>Habitus of <italic><tp:taxon-name><tp:taxon-name-part taxon-name-part-type="genus" reg="Euscorpiops">E.</tp:taxon-name-part> <tp:taxon-name-part taxon-name-part-type="species" reg="lii">lii</tp:taxon-name-part></tp:taxon-name></italic> sp. nov. <bold>1, 2</bold> male holotype (Ar.-<abbrev xmlns:xlink="http://www.w3.org/1999/xlink" content-type="institution" xlink:title="Museum of Hebei University, Baoding, China" id="ABBRID0EPLAC" xlink:type="simple">MHBU</abbrev>-XZLZ1901), dorsal and ventral views <bold>3, 4</bold> female paratype (Ar.-<abbrev xmlns:xlink="http://www.w3.org/1999/xlink" content-type="institution" xlink:title="Museum of Hebei University, Baoding, China" id="ABBRID0EWLAC" xlink:type="simple">MHBU</abbrev>-XZLZ1902), dorsal and ventral views. Scale bars: 10.0 mm.</p></caption><graphic xmlns:xlink="http://www.w3.org/1999/xlink" xlink:href="zookeys-968-071-g001.jpg" position="float" orientation="portrait" xlink:type="simple" id="oo_453178.jpg"><uri content-type="original_file" xlink:type="simple">https://binary.pensoft.net/fig/453178</uri></graphic></fig><p><bold><italic>Morphology.</italic></bold> The integument is coarse for the carapace, tergites, metasomal segments, legs and pedipalps while the integument smooth for the coxapophysis, coxae, sternum, genital operculum, pectines, and sternites.</p><p><bold><italic>Prosoma</italic></bold> (Figs <xref ref-type="fig" rid="F2">5</xref>, <xref ref-type="fig" rid="F2">7</xref>, <xref ref-type="fig" rid="F2">8</xref>): Carapace with sparse, fine granules; lateral furrow, broad; anterior median furrow, broad and deep; posterior median furrow, deep; margin behind lateral eyes with granules, other margins smooth. Median eyes situated anteriorly compared to centre of carapace; three pairs of lateral ocelli with posterior-most one the smallest. Median ocular tubercle, coarse with granules and a median furrow. Lateral ocular tubercle with some granules around lateral eyes.</p><fig id="F2" position="float" orientation="portrait"><object-id xmlns:xlink="http://www.w3.org/1999/xlink" content-type="doi" xlink:type="simple">10.3897/zookeys.968.48723.figures5-16</object-id><object-id xmlns:xlink="http://www.w3.org/1999/xlink" content-type="arpha" xlink:type="simple">B6681F54-BFB5-58F3-99F2-95B5001E757D</object-id><label>Figures 5–16.</label><caption><p><italic><tp:taxon-name><tp:taxon-name-part taxon-name-part-type="genus" reg="Euscorpiops">E.</tp:taxon-name-part> <tp:taxon-name-part taxon-name-part-type="species" reg="lii">lii</tp:taxon-name-part></tp:taxon-name></italic> sp. nov. <bold>5, 7, 9, 11, 13, 15</bold> male holotype (Ar.-<abbrev xmlns:xlink="http://www.w3.org/1999/xlink" content-type="institution" xlink:title="Museum of Hebei University, Baoding, China" id="ABBRID0EPNAC" xlink:type="simple">MHBU</abbrev>-XZLZ1901) <bold>6, 8, 10, 12, 14, 16</bold> female paratype (Ar.-<abbrev xmlns:xlink="http://www.w3.org/1999/xlink" content-type="institution" xlink:title="Museum of Hebei University, Baoding, China" id="ABBRID0EWNAC" xlink:type="simple">MHBU</abbrev>-XZLZ1902) <bold>5, 6</bold> carapace <bold>7, 8</bold> eyes and nearby area <bold>9, 10</bold> genital operculum and pectines <bold>11, 12</bold> metasomal segment V, ventral surface <bold>13, 14</bold> dentate margin of movable finger, showing rows of granules <bold>15, 16</bold> metasomal segments III–V and telson, ventral surface. Scale bars: 1.0 mm.</p></caption><graphic xmlns:xlink="http://www.w3.org/1999/xlink" xlink:href="zookeys-968-071-g002.jpg" position="float" orientation="portrait" xlink:type="simple" id="oo_453179.jpg"><uri content-type="original_file" xlink:type="simple">https://binary.pensoft.net/fig/453179</uri></graphic></fig><p><bold><italic>Mesosoma</italic></bold>: Tergites densely covered with fine granules; tergite II to tergite VI with a median carina; tergite VII with two pairs of lateral carinae with big granules. Pectinal teeth count 6/6, fulcra small (Fig. <xref ref-type="fig" rid="F2">9</xref>). Genital operculum subtriangular with genital papillae protruding (Fig. <xref ref-type="fig" rid="F2">9</xref>). Sternites smooth and shiny; segment VII with some big granules and four weak ventral carinae.</p><p><bold><italic>Metasoma</italic></bold>: Segments II to V longer than wide; segments I to V with respectively 10-8-8-8-7 granular carinae; segment V with a pair of vestigial lateral carinae; all dorsal carinae crenulated, slightly stronger distally (Figs <xref ref-type="fig" rid="F2">11</xref>, <xref ref-type="fig" rid="F2">15</xref>). Vesicle with sparse weak granules and few setae (Fig. <xref ref-type="fig" rid="F2">15</xref>).</p><p><bold><italic>Pedipalps</italic></bold>: Femur with external, dorsointernal, dorsoexternal, ventrointernal, ventroexternal, and internal carinae with big granules; the integument with scattered granules dorsally and smooth ventrally (Fig. <xref ref-type="fig" rid="F3">17</xref>). Patella with big granules on the dorsointernal, dorsoexternal, ventrointernal, ventroexternal, and external carinae; two large spinoid granules present on the internal surface; the integument with scattered granules dorsally and ventrally (Figs <xref ref-type="fig" rid="F3">18–20</xref>). Trichobothrial pattern C, neobothriotaxic (Vachon, 1974); patella with 17 external trichobothria (5<italic>eb</italic>, 2 <italic>esb</italic>, 2 <italic>em</italic>, 4 <italic>est</italic>, 4 <italic>et</italic>), 6 (right) and 7 (left) ventral trichobothria (Figs <xref ref-type="fig" rid="F3">19</xref>, <xref ref-type="fig" rid="F3">20</xref>). Chela with granules forming indistinct reticulated pattern, all carinae granular and coalesced except the dorsal secondary, dorsointernal, and ventromedian carinae vestigial; dorsointernal carina just with some sparse big granules, movable fingers and fixed fingers with scalloped margins, a pronounced lobe in the movable finger and a corresponding notch in the fixed fingers (Figs <xref ref-type="fig" rid="F2">13</xref>, <xref ref-type="fig" rid="F4">25–27</xref>).</p><fig id="F3" position="float" orientation="portrait"><object-id xmlns:xlink="http://www.w3.org/1999/xlink" content-type="doi" xlink:type="simple">10.3897/zookeys.968.48723.figures17-24</object-id><object-id xmlns:xlink="http://www.w3.org/1999/xlink" content-type="arpha" xlink:type="simple">7B547D61-5577-50A5-BDF9-E293AFF53035</object-id><label>Figures 17–24.</label><caption><p><italic><tp:taxon-name><tp:taxon-name-part taxon-name-part-type="genus" reg="Euscorpiops">E.</tp:taxon-name-part> <tp:taxon-name-part taxon-name-part-type="species" reg="lii">lii</tp:taxon-name-part></tp:taxon-name></italic> sp. nov. <bold>17–20</bold> male holotype (Ar.-<abbrev xmlns:xlink="http://www.w3.org/1999/xlink" content-type="institution" xlink:title="Museum of Hebei University, Baoding, China" id="ABBRID0ENBAE" xlink:type="simple">MHBU</abbrev>-XZLZ1901) <bold>21–24</bold> female paratype (Ar.-<abbrev xmlns:xlink="http://www.w3.org/1999/xlink" content-type="institution" xlink:title="Museum of Hebei University, Baoding, China" id="ABBRID0EUBAE" xlink:type="simple">MHBU</abbrev>-XZLZ1902) <bold>17, 21</bold> femur dorsal surface <bold>18–20, 22–24</bold> patella dorsal, external and ventral surfaces. Scale bars: 1.0 mm.</p></caption><graphic xmlns:xlink="http://www.w3.org/1999/xlink" xlink:href="zookeys-968-071-g003.jpg" position="float" orientation="portrait" xlink:type="simple" id="oo_453180.jpg"><uri content-type="original_file" xlink:type="simple">https://binary.pensoft.net/fig/453180</uri></graphic></fig><fig id="F4" position="float" orientation="portrait"><object-id xmlns:xlink="http://www.w3.org/1999/xlink" content-type="doi" xlink:type="simple">10.3897/zookeys.968.48723.figures25-30</object-id><object-id xmlns:xlink="http://www.w3.org/1999/xlink" content-type="arpha" xlink:type="simple">9E5516A1-2BB6-530C-8840-52F21D19F7DD</object-id><label>Figures 25–30.</label><caption><p><italic><tp:taxon-name><tp:taxon-name-part taxon-name-part-type="genus" reg="Euscorpiops">E.</tp:taxon-name-part> <tp:taxon-name-part taxon-name-part-type="species" reg="lii">lii</tp:taxon-name-part></tp:taxon-name></italic> sp. nov. <bold>25–27</bold> male holotype (Ar.-<abbrev xmlns:xlink="http://www.w3.org/1999/xlink" content-type="institution" xlink:title="Museum of Hebei University, Baoding, China" id="ABBRID0EXCAE" xlink:type="simple">MHBU</abbrev>-XZLZ1901), chela dorsal, external, and ventral surfaces <bold>28–30</bold> female paratype (Ar.-<abbrev xmlns:xlink="http://www.w3.org/1999/xlink" content-type="institution" xlink:title="Museum of Hebei University, Baoding, China" id="ABBRID0E5CAE" xlink:type="simple">MHBU</abbrev>-XZLZ1902), chela dorsal, internal and ventral surfaces. Scale bars: 1.0 mm.</p></caption><graphic xmlns:xlink="http://www.w3.org/1999/xlink" xlink:href="zookeys-968-071-g004.jpg" position="float" orientation="portrait" xlink:type="simple" id="oo_453181.jpg"><uri content-type="original_file" xlink:type="simple">https://binary.pensoft.net/fig/453181</uri></graphic></fig><p><bold><italic>Legs</italic></bold>: Trochanters with few setae. Femora dorsal surfaces with some small granules, externally with one granular carina, internally with two granular carinae. Patellae externally with one granular carina and internally with one dentate carina. Tibiae with few setae, without spurs. Basitarsi with few setae and some short spinules terminally and two lateral pedal spurs. Tarsi ventrally with a row of short and strong spinules. Tarsal ungues curved and hook-like.</p></tp:treatment-sec><tp:treatment-sec sec-type="variation" id="SECID0EPDAE"><title>Variation.</title><p>Morphology of both adult sexes are similar to holotype (Figs <xref ref-type="fig" rid="F1">3</xref>, <xref ref-type="fig" rid="F1">4</xref>). Colouration of adult female is darker than males (Figs <xref ref-type="fig" rid="F1">1–4</xref>): Carapace, tergites, and metasoma dark yellow-brown; vesicle and legs yellow-brown, legs with yellow tarsi. Feature figures of adult females are provided (Figs <xref ref-type="fig" rid="F2">6</xref>, <xref ref-type="fig" rid="F2">10</xref>, <xref ref-type="fig" rid="F2">12</xref>, <xref ref-type="fig" rid="F2">14</xref>, <xref ref-type="fig" rid="F2">16</xref>, <xref ref-type="fig" rid="F3">21–24</xref>, <xref ref-type="fig" rid="F4">28–30</xref>). Chela with an average length/width ratio of 3.7 in males (3.6–3.8, six adults) and 3.3 in females (3.2–3.4, six adults). Pedipalp patella with six or seven (usually six) trichobothria on its ventral surface. Pectinal teeth count 4–6 with five or six in males (usually six) and 4–6 (usually five) in females. The adults have more pronounced lobes on the movable fingers of the chela and a more pronounced notch in the fixed finger compared with immature and juvenile individuals of both sexes. Measurements in Table <xref ref-type="table" rid="T1">1</xref>. Feature datasets in Table <xref ref-type="table" rid="T2">2</xref>.</p><table-wrap id="T1" position="float" orientation="portrait"><label>Table 1.</label><caption><p>Measurements (mm) of <italic><tp:taxon-name><tp:taxon-name-part taxon-name-part-type="genus" reg="Euscorpiops">Euscorpiops</tp:taxon-name-part> <tp:taxon-name-part taxon-name-part-type="species" reg="lii">lii</tp:taxon-name-part></tp:taxon-name></italic> sp. nov. holotype (male, Ar.-<abbrev xmlns:xlink="http://www.w3.org/1999/xlink" content-type="institution" xlink:title="Museum of Hebei University, Baoding, China" id="ABBRID0EZFAE" xlink:type="simple">MHBU</abbrev>-XZLZ1901) and paratype (female, Ar.- <abbrev xmlns:xlink="http://www.w3.org/1999/xlink" content-type="institution" xlink:title="Museum of Hebei University, Baoding, China" id="ABBRID0E5FAE" xlink:type="simple">MHBU</abbrev>-XZLZ1902).</p></caption><table id="TID0EVFAG" rules="all"><tbody><tr><th rowspan="1" colspan="1"/><th rowspan="1" colspan="1">Holotype ♂</th><th rowspan="1" colspan="1">Paratype ♀</th></tr><tr><td rowspan="1" colspan="1">Total length:</td><td rowspan="1" colspan="1">37.4</td><td rowspan="1" colspan="1">38.8</td></tr><tr><td rowspan="1" colspan="3">Carapace:</td></tr><tr><td rowspan="1" colspan="1">-Length</td><td rowspan="1" colspan="1">5.1</td><td rowspan="1" colspan="1">5.7</td></tr><tr><td rowspan="1" colspan="1">-Anterior width</td><td rowspan="1" colspan="1">2.9</td><td rowspan="1" colspan="1">3.4</td></tr><tr><td rowspan="1" colspan="1">-Posterior width</td><td rowspan="1" colspan="1">4.7</td><td rowspan="1" colspan="1">5.3</td></tr><tr><td rowspan="1" colspan="3">Mesosomal segments:</td></tr><tr><td rowspan="1" colspan="1">-Length</td><td rowspan="1" colspan="1">11.8</td><td rowspan="1" colspan="1">13.7</td></tr><tr><td rowspan="1" colspan="3">Metasomal segment I:</td></tr><tr><td rowspan="1" colspan="1">-Length</td><td rowspan="1" colspan="1">2.0</td><td rowspan="1" colspan="1">2.1</td></tr><tr><td rowspan="1" colspan="1">-Width</td><td rowspan="1" colspan="1">2.0</td><td rowspan="1" colspan="1">2.1</td></tr><tr><td rowspan="1" colspan="1">-Depth</td><td rowspan="1" colspan="1">1.8</td><td rowspan="1" colspan="1">1.7</td></tr><tr><td rowspan="1" colspan="3">Metasomal segment II:</td></tr><tr><td rowspan="1" colspan="1">-Length</td><td rowspan="1" colspan="1">2.3</td><td rowspan="1" colspan="1">2.3</td></tr><tr><td rowspan="1" colspan="1">-Width</td><td rowspan="1" colspan="1">1.9</td><td rowspan="1" colspan="1">1.9</td></tr><tr><td rowspan="1" colspan="1">-Depth</td><td rowspan="1" colspan="1">1.7</td><td rowspan="1" colspan="1">1.6</td></tr><tr><td rowspan="1" colspan="3">Metasomal segment III:</td></tr><tr><td rowspan="1" colspan="1">-Length</td><td rowspan="1" colspan="1">2.5</td><td rowspan="1" colspan="1">2.3</td></tr><tr><td rowspan="1" colspan="1">-Width</td><td rowspan="1" colspan="1">1.8</td><td rowspan="1" colspan="1">1.7</td></tr><tr><td rowspan="1" colspan="1">-Depth</td><td rowspan="1" colspan="1">1.7</td><td rowspan="1" colspan="1">1.7</td></tr><tr><td rowspan="1" colspan="3">Metasomal segment IV:</td></tr><tr><td rowspan="1" colspan="1">-Length</td><td rowspan="1" colspan="1">3.0</td><td rowspan="1" colspan="1">2.9</td></tr><tr><td rowspan="1" colspan="1">-Width</td><td rowspan="1" colspan="1">1.7</td><td rowspan="1" colspan="1">1.5</td></tr><tr><td rowspan="1" colspan="1">-Depth</td><td rowspan="1" colspan="1">1.7</td><td rowspan="1" colspan="1">1.7</td></tr><tr><td rowspan="1" colspan="3">Metasomal segment V:</td></tr><tr><td rowspan="1" colspan="1">-Length</td><td rowspan="1" colspan="1">5.0</td><td rowspan="1" colspan="1">4.6</td></tr><tr><td rowspan="1" colspan="1">-Width</td><td rowspan="1" colspan="1">1.6</td><td rowspan="1" colspan="1">1.6</td></tr><tr><td rowspan="1" colspan="1">-Depth</td><td rowspan="1" colspan="1">1.6</td><td rowspan="1" colspan="1">1.4</td></tr><tr><td rowspan="1" colspan="3">Telson:</td></tr><tr><td rowspan="1" colspan="1">-Length</td><td rowspan="1" colspan="1">5.7</td><td rowspan="1" colspan="1">5.2</td></tr><tr><td rowspan="1" colspan="1">-Width</td><td rowspan="1" colspan="1">1.9</td><td rowspan="1" colspan="1">1.7</td></tr><tr><td rowspan="1" colspan="1">-Depth</td><td rowspan="1" colspan="1">2.0</td><td rowspan="1" colspan="1">1.5</td></tr><tr><td rowspan="1" colspan="3">Pedipalp femur:</td></tr><tr><td rowspan="1" colspan="1">-Length</td><td rowspan="1" colspan="1">5.3</td><td rowspan="1" colspan="1">6.0</td></tr><tr><td rowspan="1" colspan="1">-Width</td><td rowspan="1" colspan="1">1.8</td><td rowspan="1" colspan="1">2.1</td></tr><tr><td rowspan="1" colspan="1">-Depth</td><td rowspan="1" colspan="1">1.4</td><td rowspan="1" colspan="1">1.6</td></tr><tr><td rowspan="1" colspan="3">Pedipalp patella:</td></tr><tr><td rowspan="1" colspan="1">-Length</td><td rowspan="1" colspan="1">4.7</td><td rowspan="1" colspan="1">5.1</td></tr><tr><td rowspan="1" colspan="1">-Width</td><td rowspan="1" colspan="1">2.1</td><td rowspan="1" colspan="1">2.6</td></tr><tr><td rowspan="1" colspan="1">-Depth</td><td rowspan="1" colspan="1">1.8</td><td rowspan="1" colspan="1">2.0</td></tr><tr><td rowspan="1" colspan="3">Chela:</td></tr><tr><td rowspan="1" colspan="1">-Length</td><td rowspan="1" colspan="1">10.1</td><td rowspan="1" colspan="1">10.8</td></tr><tr><td rowspan="1" colspan="1">-Width (manus)</td><td rowspan="1" colspan="1">2.8</td><td rowspan="1" colspan="1">3.2</td></tr><tr><td rowspan="1" colspan="1">-Depth (manus)</td><td rowspan="1" colspan="1">2.2</td><td rowspan="1" colspan="1">2.5</td></tr><tr><td rowspan="1" colspan="1">Movable finger:</td><td rowspan="1" colspan="1"/><td rowspan="1" colspan="1"/></tr><tr><td rowspan="1" colspan="1">-Length</td><td rowspan="1" colspan="1">5.2</td><td rowspan="1" colspan="1">6.0</td></tr><tr><td rowspan="1" colspan="1">Pectinal teeth (left/right)</td><td rowspan="1" colspan="1">6/6</td><td rowspan="1" colspan="1">5/5</td></tr></tbody></table></table-wrap></tp:treatment-sec><tp:treatment-sec sec-type="habitat" id="SECID0E2SAE"><title>Habitat.</title><p>Found under stones in mountain boscage in Longzi County [<named-content xmlns:xlink="http://www.w3.org/1999/xlink" content-type="dwc:verbatimCoordinates" xlink:type="simple"><named-content content-type="geo-json" specific-use="{&#34;type&#34;:&#34;Point&#34;,&#34;coordinates&#34;:[92.950000,28.416667]}" id="NCID0EETAE" xlink:type="simple">28°25'N, 92°57'E</named-content></named-content>], 3104 m elevation.</p></tp:treatment-sec><tp:treatment-sec sec-type="distribution" id="SECID0EJTAE"><title>Known distribution.</title><p>Known only from Longzi County, Xizang Autonomous Region (Tibet), southwest China.</p></tp:treatment-sec><tp:treatment-sec sec-type="Relationships" id="SECID0EOTAE"><title>Relationships.</title><p>The new species appears to be related to the other species of the genus <italic><tp:taxon-name><tp:taxon-name-part taxon-name-part-type="genus" reg="Euscorpiops">Euscorpiops</tp:taxon-name-part></tp:taxon-name></italic> from Xizang: <italic><tp:taxon-name><tp:taxon-name-part taxon-name-part-type="genus" reg="Euscorpiops">E.</tp:taxon-name-part> <tp:taxon-name-part taxon-name-part-type="species" reg="asthenurus">asthenurus</tp:taxon-name-part></tp:taxon-name></italic> and <italic><tp:taxon-name><tp:taxon-name-part taxon-name-part-type="genus" reg="Euscorpiops">E.</tp:taxon-name-part> <tp:taxon-name-part taxon-name-part-type="species" reg="kamengensis">kamengensis</tp:taxon-name-part></tp:taxon-name></italic>. These are also the geographically closest species, but these species can be readily distinguished on the basis of the following combination of characters: (i) 17 trichobothria on the external surface of pedipalp patella (5 <italic>eb</italic>, 2 <italic>esb</italic>, 2 <italic>em</italic>, 4 <italic>est</italic>, 4 <italic>et</italic>) in <italic><tp:taxon-name><tp:taxon-name-part taxon-name-part-type="genus" reg="Euscorpiops">E.</tp:taxon-name-part> <tp:taxon-name-part taxon-name-part-type="species" reg="lii">lii</tp:taxon-name-part></tp:taxon-name></italic> sp. nov. (seven males and 13 females), 18 (5/2/2/4/5) in <italic><tp:taxon-name><tp:taxon-name-part taxon-name-part-type="genus" reg="Euscorpiops">E.</tp:taxon-name-part> <tp:taxon-name-part taxon-name-part-type="species" reg="asthenurus">asthenurus</tp:taxon-name-part></tp:taxon-name></italic> (two males and one female) and 19 (5/2/2/5/5) in <italic><tp:taxon-name><tp:taxon-name-part taxon-name-part-type="genus" reg="Euscorpiops">E.</tp:taxon-name-part> <tp:taxon-name-part taxon-name-part-type="species" reg="kamengensis">kamengensis</tp:taxon-name-part></tp:taxon-name></italic> (two females); (ii) six or seven (usually six) trichobothria on the ventral surface of the pedipalp patella in <italic><tp:taxon-name><tp:taxon-name-part taxon-name-part-type="genus" reg="Euscorpiops">E.</tp:taxon-name-part> <tp:taxon-name-part taxon-name-part-type="species" reg="lii">lii</tp:taxon-name-part></tp:taxon-name></italic> sp. nov., while there are eight or nine in <italic><tp:taxon-name><tp:taxon-name-part taxon-name-part-type="genus" reg="Euscorpiops">E.</tp:taxon-name-part> <tp:taxon-name-part taxon-name-part-type="species" reg="asthenurus">asthenurus</tp:taxon-name-part></tp:taxon-name></italic>, and seven in <italic><tp:taxon-name><tp:taxon-name-part taxon-name-part-type="genus" reg="Euscorpiops">E.</tp:taxon-name-part> <tp:taxon-name-part taxon-name-part-type="species" reg="kamengensis">kamengensis</tp:taxon-name-part></tp:taxon-name></italic>.</p><p>The following main features can be used to distinguish <italic><tp:taxon-name><tp:taxon-name-part taxon-name-part-type="genus" reg="Euscorpiops">E.</tp:taxon-name-part> <tp:taxon-name-part taxon-name-part-type="species" reg="lii">lii</tp:taxon-name-part></tp:taxon-name></italic> sp. nov. from the other more geographically distant species of the genus <italic><tp:taxon-name><tp:taxon-name-part taxon-name-part-type="genus" reg="Euscorpiops">Euscorpiops</tp:taxon-name-part></tp:taxon-name></italic> occurring in Xizang, <italic><tp:taxon-name><tp:taxon-name-part taxon-name-part-type="genus" reg="Euscorpiops">E.</tp:taxon-name-part> <tp:taxon-name-part taxon-name-part-type="species" reg="karschi">karschi</tp:taxon-name-part></tp:taxon-name></italic> and <italic><tp:taxon-name><tp:taxon-name-part taxon-name-part-type="genus" reg="Euscorpiops">E.</tp:taxon-name-part> <tp:taxon-name-part taxon-name-part-type="species" reg="novaki">novaki</tp:taxon-name-part></tp:taxon-name></italic>: (i) length of adults less than 40.0 mm in <italic><tp:taxon-name><tp:taxon-name-part taxon-name-part-type="genus" reg="Euscorpiops">E.</tp:taxon-name-part> <tp:taxon-name-part taxon-name-part-type="species" reg="lii">lii</tp:taxon-name-part></tp:taxon-name></italic> sp. nov. (seven males and 13 females) while the length of adults more than 45.0 mm in <italic><tp:taxon-name><tp:taxon-name-part taxon-name-part-type="genus" reg="Euscorpiops">E.</tp:taxon-name-part> <tp:taxon-name-part taxon-name-part-type="species" reg="karschi">karschi</tp:taxon-name-part></tp:taxon-name></italic> (one male and one female) and <italic><tp:taxon-name><tp:taxon-name-part taxon-name-part-type="genus" reg="Euscorpiops">E.</tp:taxon-name-part> <tp:taxon-name-part taxon-name-part-type="species" reg="novaki">novaki</tp:taxon-name-part></tp:taxon-name></italic> (one male); (ii) the pedipalp patella with 18 (5/2/2/4/5) external trichobothria in <italic><tp:taxon-name><tp:taxon-name-part taxon-name-part-type="genus" reg="Euscorpiops">E.</tp:taxon-name-part> <tp:taxon-name-part taxon-name-part-type="species" reg="karschi">karschi</tp:taxon-name-part></tp:taxon-name></italic> (one male and one female) and 19 (5/2/2/5/5) in <italic><tp:taxon-name><tp:taxon-name-part taxon-name-part-type="genus" reg="Euscorpiops">E.</tp:taxon-name-part> <tp:taxon-name-part taxon-name-part-type="species" reg="novaki">novaki</tp:taxon-name-part></tp:taxon-name></italic> (one male); (iii) the pedipalp patella with eight or nine ventral trichobothria in <italic><tp:taxon-name><tp:taxon-name-part taxon-name-part-type="genus" reg="Euscorpiops">E.</tp:taxon-name-part> <tp:taxon-name-part taxon-name-part-type="species" reg="karschi">karschi</tp:taxon-name-part></tp:taxon-name></italic> (one male and one female) and nine in <italic><tp:taxon-name><tp:taxon-name-part taxon-name-part-type="genus" reg="Euscorpiops">E.</tp:taxon-name-part> <tp:taxon-name-part taxon-name-part-type="species" reg="novaki">novaki</tp:taxon-name-part></tp:taxon-name></italic> (one male); (iv) the pectinal teeth count 4–6 with five, six (usually six) in males and 4–6 (usually five) in females in <italic><tp:taxon-name><tp:taxon-name-part taxon-name-part-type="genus" reg="Euscorpiops">E.</tp:taxon-name-part> <tp:taxon-name-part taxon-name-part-type="species" reg="lii">lii</tp:taxon-name-part></tp:taxon-name></italic> sp. nov., 7–9 in <italic><tp:taxon-name><tp:taxon-name-part taxon-name-part-type="genus" reg="Euscorpiops">E.</tp:taxon-name-part> <tp:taxon-name-part taxon-name-part-type="species" reg="karschi">karschi</tp:taxon-name-part></tp:taxon-name></italic> (7–8 in three females, 8–9 in two males) and eight in <italic><tp:taxon-name><tp:taxon-name-part taxon-name-part-type="genus" reg="Euscorpiops">E.</tp:taxon-name-part> <tp:taxon-name-part taxon-name-part-type="species" reg="novaki">novaki</tp:taxon-name-part></tp:taxon-name></italic> (one male).</p><table-wrap id="T2" position="float" orientation="portrait"><label>Table 2.</label><caption><p>Feature datasets of species of <italic><tp:taxon-name><tp:taxon-name-part taxon-name-part-type="genus" reg="Euscorpiops">Euscorpiops</tp:taxon-name-part></tp:taxon-name></italic> from China. <abbrev xmlns:xlink="http://www.w3.org/1999/xlink" xlink:title="basic colour" id="ABBRID0EF3AE" xlink:type="simple">BC</abbrev>, basic colour; <abbrev xmlns:xlink="http://www.w3.org/1999/xlink" xlink:title="body length" id="ABBRID0EJ3AE" xlink:type="simple">BL</abbrev>, body length (mm); <abbrev xmlns:xlink="http://www.w3.org/1999/xlink" xlink:title="chela length" id="ABBRID0EN3AE" xlink:type="simple">CL</abbrev>, chela length (mm, in one specimen); <abbrev xmlns:xlink="http://www.w3.org/1999/xlink" xlink:title="chela width" id="ABBRID0ER3AE" xlink:type="simple">CW</abbrev>, chela width (mm, in the same specimen with <abbrev xmlns:xlink="http://www.w3.org/1999/xlink" xlink:title="chela length" id="ABBRID0EV3AE" xlink:type="simple">CL</abbrev>); <abbrev xmlns:xlink="http://www.w3.org/1999/xlink" xlink:title="chela shape" id="ABBRID0EZ3AE" xlink:type="simple">CS</abbrev>, chela shape; <abbrev xmlns:xlink="http://www.w3.org/1999/xlink" xlink:title="external trichobothria of pedipalp patella" id="ABBRID0E43AE" xlink:type="simple">ETPP</abbrev>, external trichobothria of pedipalp patella (<italic>eb</italic>/<italic>esb</italic>/<italic>em</italic>/<italic>est</italic>/<italic>et</italic>); <abbrev xmlns:xlink="http://www.w3.org/1999/xlink" xlink:title="fingers scalloped" id="ABBRID0EL4AE" xlink:type="simple">FS</abbrev>, fingers scalloped or non-scalloped (nearly straight); H, holotype; <abbrev xmlns:xlink="http://www.w3.org/1999/xlink" xlink:title="length/width ratio of chela" id="ABBRID0EP4AE" xlink:type="simple">LW</abbrev>, length/width ratio of chela; <abbrev xmlns:xlink="http://www.w3.org/1999/xlink" xlink:title="pectinal teeth count" id="ABBRID0ET4AE" xlink:type="simple">PT</abbrev>, pectinal teeth count; <abbrev xmlns:xlink="http://www.w3.org/1999/xlink" xlink:title="ventral trichobothria of pedipalp patella" id="ABBRID0EX4AE" xlink:type="simple">VTPP</abbrev>, ventral trichobothria of pedipalp patella. L, locality; R, rarely; <abbrev xmlns:xlink="http://www.w3.org/1999/xlink" xlink:title="references" id="ABBRID0E24AE" xlink:type="simple">RE</abbrev>, references; S, Sex; U, usually; X, Xizang; Y, Yunnan.</p></caption><table id="TID0ER3AG" rules="all"><tbody><tr><th rowspan="1" colspan="1">Species</th><th rowspan="1" colspan="1">S</th><th rowspan="1" colspan="1">
                      <abbrev xmlns:xlink="http://www.w3.org/1999/xlink" xlink:title="body length" id="ABBRID0EO5AE" xlink:type="simple">BL</abbrev>
                    </th><th rowspan="1" colspan="1">
                      <abbrev xmlns:xlink="http://www.w3.org/1999/xlink" xlink:title="basic colour" id="ABBRID0EW5AE" xlink:type="simple">BC</abbrev>
                    </th><th rowspan="1" colspan="1">
                      <abbrev xmlns:xlink="http://www.w3.org/1999/xlink" xlink:title="chela length" id="ABBRID0E55AE" xlink:type="simple">CL</abbrev>
                    </th><th rowspan="1" colspan="1">
                      <abbrev xmlns:xlink="http://www.w3.org/1999/xlink" xlink:title="chela width" id="ABBRID0EG6AE" xlink:type="simple">CW</abbrev>
                    </th><th rowspan="1" colspan="1">
                      <abbrev xmlns:xlink="http://www.w3.org/1999/xlink" xlink:title="length/width ratio of chela" id="ABBRID0EO6AE" xlink:type="simple">LW</abbrev>
                    </th><th rowspan="1" colspan="1">
                      <abbrev xmlns:xlink="http://www.w3.org/1999/xlink" xlink:title="chela shape" id="ABBRID0EW6AE" xlink:type="simple">CS</abbrev>
                    </th><th rowspan="1" colspan="1">
                      <abbrev xmlns:xlink="http://www.w3.org/1999/xlink" xlink:title="fingers scalloped" id="ABBRID0E56AE" xlink:type="simple">FS</abbrev>
                    </th><th rowspan="1" colspan="1">
                      <abbrev xmlns:xlink="http://www.w3.org/1999/xlink" xlink:title="ventral trichobothria of pedipalp patella" id="ABBRID0EHAAG" xlink:type="simple">VTPP</abbrev>
                    </th><th rowspan="1" colspan="1">
                      <abbrev xmlns:xlink="http://www.w3.org/1999/xlink" xlink:title="external trichobothria of pedipalp patella" id="ABBRID0EPAAG" xlink:type="simple">ETPP</abbrev>
                    </th><th rowspan="1" colspan="1">
                      <abbrev xmlns:xlink="http://www.w3.org/1999/xlink" xlink:title="pectinal teeth count" id="ABBRID0EXAAG" xlink:type="simple">PT</abbrev>
                    </th><th rowspan="1" colspan="1">L</th><th rowspan="1" colspan="1">
                      <abbrev xmlns:xlink="http://www.w3.org/1999/xlink" xlink:title="references" id="ABBRID0ECBAG" xlink:type="simple">RE</abbrev>
                    </th></tr><tr><td rowspan="2" colspan="1">
                      <italic><tp:taxon-name><tp:taxon-name-part taxon-name-part-type="genus" reg="Euscorpiops">E.</tp:taxon-name-part> <tp:taxon-name-part taxon-name-part-type="species" reg="asthenurus">asthenurus</tp:taxon-name-part></tp:taxon-name></italic>
                    </td><td rowspan="1" colspan="1">♂</td><td rowspan="2" colspan="1">35.8–45</td><td rowspan="2" colspan="1">?</td><td rowspan="1" colspan="1">10.9</td><td rowspan="1" colspan="1">3.4</td><td rowspan="1" colspan="1">3.2</td><td rowspan="2" colspan="1">?</td><td rowspan="1" colspan="1">scalloped</td><td rowspan="2" colspan="1">8,9</td><td rowspan="2" colspan="1">18: 5/2/2/4/5</td><td rowspan="1" colspan="1">6,7</td><td rowspan="2" colspan="1">X</td><td rowspan="2" colspan="1"><xref ref-type="bibr" rid="B10">Kovařík 2000</xref>, 2015</td></tr><tr><td rowspan="1" colspan="1">♀</td><td rowspan="1" colspan="1">15.4</td><td rowspan="1" colspan="1">3.9</td><td rowspan="1" colspan="1">3.9</td><td rowspan="1" colspan="1">slightly scalloped</td><td rowspan="1" colspan="1">5,6</td></tr><tr><td rowspan="1" colspan="1">
                      <italic><tp:taxon-name><tp:taxon-name-part taxon-name-part-type="genus" reg="Euscorpiops">E.</tp:taxon-name-part> <tp:taxon-name-part taxon-name-part-type="species" reg="kamengensis">kamengensis</tp:taxon-name-part></tp:taxon-name></italic>
                    </td><td rowspan="1" colspan="1">♀H</td><td rowspan="1" colspan="1">42.8</td><td rowspan="1" colspan="1">?</td><td rowspan="1" colspan="1">?</td><td rowspan="1" colspan="1">?</td><td rowspan="1" colspan="1">?</td><td rowspan="1" colspan="1">?</td><td rowspan="1" colspan="1">?</td><td rowspan="1" colspan="1">7</td><td rowspan="1" colspan="1">19: 5/2/2/5/5</td><td rowspan="1" colspan="1">4,5</td><td rowspan="1" colspan="1">X</td><td rowspan="1" colspan="1">
                      <xref ref-type="bibr" rid="B1">Bastawade 2006</xref>
                    </td></tr><tr><td rowspan="2" colspan="1">
                      <italic><tp:taxon-name><tp:taxon-name-part taxon-name-part-type="genus" reg="Euscorpiops">E.</tp:taxon-name-part> <tp:taxon-name-part taxon-name-part-type="species" reg="karschi">karschi</tp:taxon-name-part></tp:taxon-name></italic>
                    </td><td rowspan="1" colspan="1">♂</td><td rowspan="1" colspan="1">45.1</td><td rowspan="2" colspan="1">yellow-brown</td><td rowspan="1" colspan="1">13.5</td><td rowspan="1" colspan="1">3.9</td><td rowspan="1" colspan="1">3.5</td><td rowspan="2" colspan="1">flattened dorsoventrally</td><td rowspan="2" colspan="1">scalloped</td><td rowspan="1" colspan="1">8</td><td rowspan="2" colspan="1">18$: 5/2/2/4/5</td><td rowspan="1" colspan="1">8,9</td><td rowspan="2" colspan="1">X</td><td rowspan="2" colspan="1"><xref ref-type="bibr" rid="B2">Di and Zhu 2009</xref>; <xref ref-type="bibr" rid="B14">Qi et al. 2005</xref></td></tr><tr><td rowspan="1" colspan="1">♀H</td><td rowspan="1" colspan="1">48.2</td><td rowspan="1" colspan="1">16.3</td><td rowspan="1" colspan="1">4.6</td><td rowspan="1" colspan="1">3.5</td><td rowspan="1" colspan="1">9</td><td rowspan="1" colspan="1">7,8</td></tr><tr><td rowspan="2" colspan="1">
                      <italic><tp:taxon-name><tp:taxon-name-part taxon-name-part-type="genus" reg="Euscorpiops">E.</tp:taxon-name-part> <tp:taxon-name-part taxon-name-part-type="species" reg="kubani">kubani</tp:taxon-name-part></tp:taxon-name></italic>
                    </td><td rowspan="1" colspan="1">♂</td><td rowspan="1" colspan="1">39–47</td><td rowspan="2" colspan="1">reddish-black</td><td rowspan="1" colspan="1">14.5</td><td rowspan="1" colspan="1">4.6</td><td rowspan="1" colspan="1">2.9–3.2</td><td rowspan="2" colspan="1">flattened dorsoventrally</td><td rowspan="1" colspan="1">scalloped</td><td rowspan="2" colspan="1">9,10</td><td rowspan="2" colspan="1">17–19(U18): 5,6/2/2/4/5</td><td rowspan="1" colspan="1">6–8(R6)</td><td rowspan="2" colspan="1">Y</td><td rowspan="2" colspan="1"><xref ref-type="bibr" rid="B5">Di et al. 2011</xref>; <xref ref-type="bibr" rid="B11">Kovařík 2004</xref></td></tr><tr><td rowspan="1" colspan="1">♀</td><td rowspan="1" colspan="1">43.6–48</td><td rowspan="1" colspan="1">13.5</td><td rowspan="1" colspan="1">4.4</td><td rowspan="1" colspan="1">2.7–3.2</td><td rowspan="1" colspan="1">slightly scalloped</td><td rowspan="1" colspan="1">6,7</td></tr><tr><td rowspan="2" colspan="1">
                      <italic><tp:taxon-name><tp:taxon-name-part taxon-name-part-type="genus" reg="Euscorpiops">E.</tp:taxon-name-part> <tp:taxon-name-part taxon-name-part-type="species" reg="lii">lii</tp:taxon-name-part></tp:taxon-name></italic>
                    </td><td rowspan="1" colspan="1">♂H</td><td rowspan="1" colspan="1">37.4</td><td rowspan="2" colspan="1">yellow-brown</td><td rowspan="1" colspan="1">10.1</td><td rowspan="1" colspan="1">2.8</td><td rowspan="1" colspan="1">3.6–3.8</td><td rowspan="2" colspan="1">flattened dorsoventrally</td><td rowspan="2" colspan="1">scalloped</td><td rowspan="2" colspan="1">6,7(U6)</td><td rowspan="2" colspan="1">17: 5/2/2/4/4</td><td rowspan="1" colspan="1">5,6(U6)</td><td rowspan="2" colspan="1">X</td><td rowspan="2" colspan="1">this paper</td></tr><tr><td rowspan="1" colspan="1">♀</td><td rowspan="1" colspan="1">38.8</td><td rowspan="1" colspan="1">10.8</td><td rowspan="1" colspan="1">3.2</td><td rowspan="1" colspan="1">3.2–3.4</td><td rowspan="1" colspan="1">4–6(U5)</td></tr><tr><td rowspan="1" colspan="1">
                      <italic><tp:taxon-name><tp:taxon-name-part taxon-name-part-type="genus" reg="Euscorpiops">E.</tp:taxon-name-part> <tp:taxon-name-part taxon-name-part-type="species" reg="novaki">novaki</tp:taxon-name-part></tp:taxon-name></italic>
                    </td><td rowspan="1" colspan="1">♂H</td><td rowspan="1" colspan="1">47</td><td rowspan="1" colspan="1">reddish-brown</td><td rowspan="1" colspan="1">16.2</td><td rowspan="1" colspan="1">4.5</td><td rowspan="1" colspan="1">3.6</td><td rowspan="1" colspan="1">flattened dorsoventrally</td><td rowspan="1" colspan="1">scalloped</td><td rowspan="1" colspan="1">9</td><td rowspan="1" colspan="1">19: 5/2/2/5/5</td><td rowspan="1" colspan="1">8</td><td rowspan="1" colspan="1">X</td><td rowspan="1" colspan="1">
                      <xref ref-type="bibr" rid="B12">Kovařík 2005</xref>
                    </td></tr><tr><td rowspan="2" colspan="1">
                      <italic><tp:taxon-name><tp:taxon-name-part taxon-name-part-type="genus" reg="Euscorpiops">E.</tp:taxon-name-part> <tp:taxon-name-part taxon-name-part-type="species" reg="puerensis">puerensis</tp:taxon-name-part></tp:taxon-name></italic>
                    </td><td rowspan="1" colspan="1">♂</td><td rowspan="1" colspan="1">57.1</td><td rowspan="2" colspan="1">dark red-brown to dark-brown</td><td rowspan="1" colspan="1">16.1</td><td rowspan="1" colspan="1">6.1</td><td rowspan="2" colspan="1">2.6–2.8</td><td rowspan="2" colspan="1">flattened dorsoventrally</td><td rowspan="2" colspan="1">scalloped</td><td rowspan="2" colspan="1">10,11</td><td rowspan="2" colspan="1">18: 5/2/2/4/5</td><td rowspan="1" colspan="1">7,8(U8)</td><td rowspan="2" colspan="1">Y</td><td rowspan="2" colspan="1">
                      <xref ref-type="bibr" rid="B4">Di et al. 2010b</xref>
                    </td></tr><tr><td rowspan="1" colspan="1">♀ H</td><td rowspan="1" colspan="1">60</td><td rowspan="1" colspan="1">16.1</td><td rowspan="1" colspan="1">6.2</td><td rowspan="1" colspan="1">7,8(U7)</td></tr><tr><td rowspan="2" colspan="1">
                      <italic><tp:taxon-name><tp:taxon-name-part taxon-name-part-type="genus" reg="Euscorpiops">E.</tp:taxon-name-part> <tp:taxon-name-part taxon-name-part-type="species" reg="shidian">shidian</tp:taxon-name-part></tp:taxon-name></italic>
                    </td><td rowspan="1" colspan="1">♂H</td><td rowspan="1" colspan="1">47–60</td><td rowspan="2" colspan="1">dark red-brown</td><td rowspan="1" colspan="1">16.0</td><td rowspan="1" colspan="1">4.7</td><td rowspan="2" colspan="1">3.2–3.5</td><td rowspan="2" colspan="1">flattened dorsoventrally</td><td rowspan="2" colspan="1">non-scalloped</td><td rowspan="2" colspan="1">10–12(U11)</td><td rowspan="2" colspan="1">18$: 5/2/2/4/5</td><td rowspan="2" colspan="1">6–8(R6)</td><td rowspan="2" colspan="1">Y</td><td rowspan="2" colspan="1"><xref ref-type="bibr" rid="B5">Di et al. 2011</xref>; <xref ref-type="bibr" rid="B14">Qi et al. 2005</xref></td></tr><tr><td rowspan="1" colspan="1">♀</td><td rowspan="1" colspan="1">45–59.8</td><td rowspan="1" colspan="1">16.5</td><td rowspan="1" colspan="1">4.7</td></tr><tr><td rowspan="2" colspan="1">
                      <italic><tp:taxon-name><tp:taxon-name-part taxon-name-part-type="genus" reg="Euscorpiops">E.</tp:taxon-name-part> <tp:taxon-name-part taxon-name-part-type="species" reg="vachoni">vachoni</tp:taxon-name-part></tp:taxon-name></italic>
                    </td><td rowspan="1" colspan="1">♂H</td><td rowspan="1" colspan="1">52.9</td><td rowspan="2" colspan="1">yellow-brown</td><td rowspan="1" colspan="1">?</td><td rowspan="1" colspan="1">5.6</td><td rowspan="2" colspan="1">&lt;3.0</td><td rowspan="2" colspan="1">stout and rounded ?</td><td rowspan="1" colspan="1">scalloped</td><td rowspan="1" colspan="1">10</td><td rowspan="2" colspan="1">18$: 5/2/2/4/5</td><td rowspan="1" colspan="1">7,8</td><td rowspan="2" colspan="1">Y</td><td rowspan="2" colspan="1"><xref ref-type="bibr" rid="B5">Di et al. 2011</xref>; <xref ref-type="bibr" rid="B14">Qi et al. 2005</xref></td></tr><tr><td rowspan="1" colspan="1">♀</td><td rowspan="1" colspan="1">42.3#</td><td rowspan="1" colspan="1">?</td><td rowspan="1" colspan="1">3.3</td><td rowspan="1" colspan="1">slightly scalloped</td><td rowspan="1" colspan="1">?</td><td rowspan="1" colspan="1">7</td></tr><tr><td rowspan="2" colspan="1">
                      <italic><tp:taxon-name><tp:taxon-name-part taxon-name-part-type="genus" reg="Euscorpiops">E.</tp:taxon-name-part> <tp:taxon-name-part taxon-name-part-type="species" reg="validus">validus</tp:taxon-name-part></tp:taxon-name></italic>
                    </td><td rowspan="1" colspan="1">♂H</td><td rowspan="2" colspan="1">50.0–59.8</td><td rowspan="2" colspan="1">dark-brown</td><td rowspan="1" colspan="1">18.5</td><td rowspan="1" colspan="1">6.2</td><td rowspan="2" colspan="1">2.9–3.2</td><td rowspan="2" colspan="1">flattened dorsoventrally</td><td rowspan="2" colspan="1">scalloped</td><td rowspan="2" colspan="1">8–11 (U9&amp;10)</td><td rowspan="2" colspan="1">17,U18: 5/2/2/4/5</td><td rowspan="2" colspan="1">6–8(U6)</td><td rowspan="2" colspan="1">Y</td><td rowspan="2" colspan="1"><xref ref-type="bibr" rid="B3">Di et al. 2010a</xref>, <xref ref-type="bibr" rid="B5">2011</xref></td></tr><tr><td rowspan="1" colspan="1">♀</td><td rowspan="1" colspan="1">19.0</td><td rowspan="1" colspan="1">6.1</td></tr><tr><td rowspan="2" colspan="1">
                      <italic><tp:taxon-name><tp:taxon-name-part taxon-name-part-type="genus" reg="Euscorpiops">E.</tp:taxon-name-part> <tp:taxon-name-part taxon-name-part-type="species" reg="xui">xui</tp:taxon-name-part></tp:taxon-name></italic>
                    </td><td rowspan="1" colspan="1">♂</td><td rowspan="1" colspan="1">54–56</td><td rowspan="2" colspan="1">dark-brown</td><td rowspan="1" colspan="1">18.9</td><td rowspan="1" colspan="1">4.6</td><td rowspan="1" colspan="1">4.0–4.1</td><td rowspan="2" colspan="1">flattened dorsoventrally</td><td rowspan="2" colspan="1">non-scalloped</td><td rowspan="2" colspan="1">10</td><td rowspan="2" colspan="1">18,19: 5,6/2/2/4/5</td><td rowspan="1" colspan="1">8</td><td rowspan="2" colspan="1">Y</td><td rowspan="2" colspan="1"><xref ref-type="bibr" rid="B5">Di et al. 2011</xref>; <xref ref-type="bibr" rid="B17">Sun and Zhu 2010</xref></td></tr><tr><td rowspan="1" colspan="1">♀H</td><td rowspan="1" colspan="1">58–66</td><td rowspan="1" colspan="1">18.2</td><td rowspan="1" colspan="1">5.1</td><td rowspan="1" colspan="1">3.4–3.6</td><td rowspan="1" colspan="1">7</td></tr><tr><td rowspan="2" colspan="1">
                      <italic><tp:taxon-name><tp:taxon-name-part taxon-name-part-type="genus" reg="Euscorpiops">E.</tp:taxon-name-part> <tp:taxon-name-part taxon-name-part-type="species" reg="yangi">yangi</tp:taxon-name-part></tp:taxon-name></italic>
                    </td><td rowspan="1" colspan="1">♂H</td><td rowspan="1" colspan="1">47.8</td><td rowspan="2" colspan="1">dark-brown</td><td rowspan="1" colspan="1">14.6</td><td rowspan="1" colspan="1">4.2</td><td rowspan="1" colspan="1">3.4</td><td rowspan="2" colspan="1">flattened dorsoventrally</td><td rowspan="2" colspan="1">non-scalloped</td><td rowspan="2" colspan="1">9,10</td><td rowspan="2" colspan="1">18: 5/2/2/4/5</td><td rowspan="1" colspan="1">6,7</td><td rowspan="2" colspan="1">Y</td><td rowspan="2" colspan="1">
                      <xref ref-type="bibr" rid="B21">Zhu et al. 2007</xref>
                    </td></tr><tr><td rowspan="1" colspan="1">♀</td><td rowspan="1" colspan="1">51.3</td><td rowspan="1" colspan="1">14.5</td><td rowspan="1" colspan="1">4.5</td><td rowspan="1" colspan="1">3.3</td><td rowspan="1" colspan="1">5,6</td></tr><tr><td rowspan="2" colspan="1">
                      <italic><tp:taxon-name><tp:taxon-name-part taxon-name-part-type="genus" reg="Euscorpiops">E.</tp:taxon-name-part> <tp:taxon-name-part taxon-name-part-type="species" reg="zhangshuyuani">zhangshuyuani</tp:taxon-name-part></tp:taxon-name></italic>
                    </td><td rowspan="1" colspan="1">♂</td><td rowspan="1" colspan="1">?</td><td rowspan="2" colspan="1">yellowish-brown to reddish-brown*</td><td rowspan="1" colspan="1">?</td><td rowspan="1" colspan="1">?</td><td rowspan="1" colspan="1">&gt;4.3</td><td rowspan="2" colspan="1">flattened dorsoventrally</td><td rowspan="1" colspan="1">?</td><td rowspan="1" colspan="1">?</td><td rowspan="1" colspan="1">?</td><td rowspan="1" colspan="1">?</td><td rowspan="2" colspan="1">Y</td><td rowspan="2" colspan="1">
                      <xref ref-type="bibr" rid="B20">Ythier 2019</xref>
                    </td></tr><tr><td rowspan="1" colspan="1">♀H</td><td rowspan="1" colspan="1">49.1</td><td rowspan="1" colspan="1">16.8</td><td rowspan="1" colspan="1">3.9</td><td rowspan="1" colspan="1">4.2–4.3</td><td rowspan="1" colspan="1">slightly scalloped</td><td rowspan="1" colspan="1">11</td><td rowspan="1" colspan="1">18: 5/2/2/4/5</td><td rowspan="1" colspan="1">7,8</td></tr></tbody></table><table-wrap-foot><fn><p>“*” The colouration description did not seem to reflect much that of the photos of the specimens. “#” It maybe an immature. “?” There was no information or dubious description provided in papers. “$” It was recorded as 17 external trichobothria of pedipalp patella in the original description by <xref ref-type="bibr" rid="B14">Qi et al., (2005)</xref>.</p></fn></table-wrap-foot></table-wrap></tp:treatment-sec><ref-list><ref id="B10"><mixed-citation xmlns:xlink="http://www.w3.org/1999/xlink" xlink:type="simple"><person-group><name name-style="western"><surname>Kovařík</surname><given-names>F</given-names></name></person-group> (<year>2000</year>) <article-title>Revision of family <tp:taxon-name><tp:taxon-name-part taxon-name-part-type="family">Scorpiopidae</tp:taxon-name-part></tp:taxon-name> (<tp:taxon-name><tp:taxon-name-part taxon-name-part-type="order">Scorpiones</tp:taxon-name-part></tp:taxon-name>), with descriptions of six new species.</article-title><source>Acta Societatis Zoologicae Bohemicae</source><volume>64</volume>: <fpage>153</fpage>–<lpage>201</lpage>. <ext-link xlink:type="simple" ext-link-type="uri" xlink:href="http://www.kovarex.com/scorpio/pdf/2000-Scorpiopidae.pdf">http://www.kovarex.com/scorpio/pdf/2000-Scorpiopidae.pdf</ext-link></mixed-citation></ref><ref id="B1"><mixed-citation xmlns:xlink="http://www.w3.org/1999/xlink" xlink:type="simple"><person-group><name name-style="western"><surname>Bastawade</surname><given-names>DB</given-names></name></person-group> (<year>2006</year>) <tp:taxon-name><tp:taxon-name-part taxon-name-part-type="class">Arachnida</tp:taxon-name-part></tp:taxon-name>: <tp:taxon-name><tp:taxon-name-part taxon-name-part-type="class">Scorpionida</tp:taxon-name-part></tp:taxon-name>, <tp:taxon-name><tp:taxon-name-part taxon-name-part-type="order">Uropygi</tp:taxon-name-part></tp:taxon-name>, <tp:taxon-name><tp:taxon-name-part taxon-name-part-type="order">Schizomida</tp:taxon-name-part></tp:taxon-name> and Oncopodid <tp:taxon-name><tp:taxon-name-part taxon-name-part-type="order">Opiliones</tp:taxon-name-part></tp:taxon-name> (<tp:taxon-name><tp:taxon-name-part taxon-name-part-type="subphylum">Chelicerata</tp:taxon-name-part></tp:taxon-name>). Zoological Survey of India. Fauna of Arunachal Pradesh, State Fauna Series 13(Part-2): 449–465.</mixed-citation></ref><ref id="B2"><mixed-citation xmlns:xlink="http://www.w3.org/1999/xlink" xlink:type="simple"><person-group><name name-style="western"><surname>Di</surname><given-names>ZY</given-names></name><name name-style="western"><surname>Zhu</surname><given-names>MS</given-names></name></person-group> (<year>2009</year>) The male of <italic><tp:taxon-name><tp:taxon-name-part taxon-name-part-type="genus">Euscorpiops</tp:taxon-name-part> <tp:taxon-name-part taxon-name-part-type="species">karschi</tp:taxon-name-part></tp:taxon-name></italic> (<tp:taxon-name><tp:taxon-name-part taxon-name-part-type="order">Scorpiones</tp:taxon-name-part></tp:taxon-name>: <tp:taxon-name><tp:taxon-name-part taxon-name-part-type="family">Euscorpiidae</tp:taxon-name-part></tp:taxon-name>, <tp:taxon-name><tp:taxon-name-part taxon-name-part-type="subfamily">Scorpiopinae</tp:taxon-name-part></tp:taxon-name>) from China (Xizang). <tp:taxon-name><tp:taxon-name-part taxon-name-part-type="phylum">Arthropoda</tp:taxon-name-part></tp:taxon-name> Selecta 18(1/2): 9–16. <ext-link xlink:type="simple" ext-link-type="doi" xlink:href="10.18590/euscorpius.2010.vol2010.iss104.1">https://doi.org/10.18590/euscorpius.2010.vol2010.iss104.1</ext-link></mixed-citation></ref><ref id="B14"><mixed-citation xmlns:xlink="http://www.w3.org/1999/xlink" xlink:type="simple"><person-group><name name-style="western"><surname>Qi</surname><given-names>JX</given-names></name><name name-style="western"><surname>Zhu</surname><given-names>MS</given-names></name><name name-style="western"><surname>Lourenço</surname><given-names>W</given-names></name></person-group> (<year>2005</year>) <article-title>Eight new species of the genera <italic><tp:taxon-name><tp:taxon-name-part taxon-name-part-type="genus">Scorpiops</tp:taxon-name-part></tp:taxon-name></italic> Peters, <italic><tp:taxon-name><tp:taxon-name-part taxon-name-part-type="genus">Euscorpiops</tp:taxon-name-part></tp:taxon-name></italic>. Vachon, and <italic><tp:taxon-name><tp:taxon-name-part taxon-name-part-type="genus">Chaerilus</tp:taxon-name-part></tp:taxon-name></italic> Simon (<tp:taxon-name><tp:taxon-name-part taxon-name-part-type="order">Scorpiones</tp:taxon-name-part></tp:taxon-name>: <tp:taxon-name><tp:taxon-name-part taxon-name-part-type="family">Euscorpiidae</tp:taxon-name-part></tp:taxon-name>, <tp:taxon-name><tp:taxon-name-part taxon-name-part-type="family">Chaerilidae</tp:taxon-name-part></tp:taxon-name>) from Tibet and Yunnan, China.</article-title><source>Euscorpius</source><volume>32</volume>: <fpage>1</fpage>–<lpage>40</lpage>. <ext-link xlink:type="simple" ext-link-type="doi" xlink:href="10.18590/euscorpius.2005.vol2005.iss32.1">https://doi.org/10.18590/euscorpius.2005.vol2005.iss32.1</ext-link></mixed-citation></ref><ref id="B5"><mixed-citation xmlns:xlink="http://www.w3.org/1999/xlink" xlink:type="simple"><person-group><name name-style="western"><surname>Di</surname><given-names>ZY</given-names></name><name name-style="western"><surname>He</surname><given-names>YW</given-names></name><name name-style="western"><surname>Wu</surname><given-names>YL</given-names></name><name name-style="western"><surname>Cao</surname><given-names>ZJ</given-names></name><name name-style="western"><surname>Liu</surname><given-names>H</given-names></name><name name-style="western"><surname>Jiang</surname><given-names>DH</given-names></name><name name-style="western"><surname>Li</surname><given-names>WX</given-names></name></person-group> (<year>2011</year>) <article-title>The scorpions of Yunnan (China): updated identification key, new record and redescriptions of <italic><tp:taxon-name><tp:taxon-name-part taxon-name-part-type="genus">Euscorpiops</tp:taxon-name-part> <tp:taxon-name-part taxon-name-part-type="species">kubani</tp:taxon-name-part></tp:taxon-name></italic> and <italic><tp:taxon-name><tp:taxon-name-part taxon-name-part-type="genus">E.</tp:taxon-name-part> <tp:taxon-name-part taxon-name-part-type="species">shidian</tp:taxon-name-part></tp:taxon-name></italic> (<tp:taxon-name><tp:taxon-name-part taxon-name-part-type="class">Arachnida</tp:taxon-name-part></tp:taxon-name>, <tp:taxon-name><tp:taxon-name-part taxon-name-part-type="order">Scorpiones</tp:taxon-name-part></tp:taxon-name>).</article-title><source>ZooKeys</source><volume>82</volume>: <fpage>1</fpage>–<lpage>33</lpage>. <ext-link xlink:type="simple" ext-link-type="doi" xlink:href="10.3897/zookeys.82.715">https://doi.org/10.3897/zookeys.82.715</ext-link></mixed-citation></ref><ref id="B11"><mixed-citation xmlns:xlink="http://www.w3.org/1999/xlink" xlink:type="simple"><person-group><name name-style="western"><surname>Kovařík</surname><given-names>F</given-names></name></person-group> (<year>2004</year>) <article-title><italic><tp:taxon-name><tp:taxon-name-part taxon-name-part-type="genus">Euscorpiops</tp:taxon-name-part> <tp:taxon-name-part taxon-name-part-type="species">kubani</tp:taxon-name-part></tp:taxon-name></italic> sp. nov. from Laos (<tp:taxon-name><tp:taxon-name-part taxon-name-part-type="order">Scorpiones</tp:taxon-name-part></tp:taxon-name>, <tp:taxon-name><tp:taxon-name-part taxon-name-part-type="family">Euscorpiidae</tp:taxon-name-part></tp:taxon-name>, <tp:taxon-name><tp:taxon-name-part taxon-name-part-type="subfamily">Scorpiopinae</tp:taxon-name-part></tp:taxon-name>).</article-title><source>Acta Musei Moraviae, Scientiae biologicae (Brno)</source><volume>89</volume>: <fpage>13</fpage>–<lpage>18</lpage>. <ext-link xlink:type="simple" ext-link-type="uri" xlink:href="http://kovarex.com/scorpio/pdf/2004-Euscorpiops.pdf">http://kovarex.com/scorpio/pdf/2004-Euscorpiops.pdf</ext-link></mixed-citation></ref><ref id="B12"><mixed-citation xmlns:xlink="http://www.w3.org/1999/xlink" xlink:type="simple"><person-group><name name-style="western"><surname>Kovařík</surname><given-names>F</given-names></name></person-group> (<year>2005</year>) <article-title>Three new species of the genera <italic><tp:taxon-name><tp:taxon-name-part taxon-name-part-type="genus">Euscorpiops</tp:taxon-name-part></tp:taxon-name></italic>. Vachon, 1980 and <italic><tp:taxon-name><tp:taxon-name-part taxon-name-part-type="genus">Scorpiops</tp:taxon-name-part></tp:taxon-name></italic> Peters, 1861 from Asia (<tp:taxon-name><tp:taxon-name-part taxon-name-part-type="order">Scorpiones</tp:taxon-name-part></tp:taxon-name>: <tp:taxon-name><tp:taxon-name-part taxon-name-part-type="family">Euscorpiidae</tp:taxon-name-part></tp:taxon-name>, <tp:taxon-name><tp:taxon-name-part taxon-name-part-type="subfamily">Scorpiopinae</tp:taxon-name-part></tp:taxon-name>).</article-title><source>Euscorpius</source><volume>27</volume>: <fpage>1</fpage>–<lpage>10</lpage>. <ext-link xlink:type="simple" ext-link-type="doi" xlink:href="10.18590/euscorpius.2005.vol2005.iss27.1">https://doi.org/10.18590/euscorpius.2005.vol2005.iss27.1</ext-link></mixed-citation></ref><ref id="B4"><mixed-citation xmlns:xlink="http://www.w3.org/1999/xlink" xlink:type="simple"><person-group><name name-style="western"><surname>Di</surname><given-names>ZY</given-names></name><name name-style="western"><surname>He</surname><given-names>YW</given-names></name><name name-style="western"><surname>Wu</surname><given-names>YL</given-names></name><name name-style="western"><surname>Cao</surname><given-names>ZJ</given-names></name><name name-style="western"><surname>Liu</surname><given-names>H</given-names></name><name name-style="western"><surname>Jiang</surname><given-names>DH</given-names></name><name name-style="western"><surname>Li</surname><given-names>WX</given-names></name></person-group> (<year>2010b</year>) <article-title>A catalogue of the genus <italic><tp:taxon-name><tp:taxon-name-part taxon-name-part-type="genus">Euscorpiops</tp:taxon-name-part></tp:taxon-name></italic> Vachon, 1980 (<tp:taxon-name><tp:taxon-name-part taxon-name-part-type="order">Scorpiones</tp:taxon-name-part></tp:taxon-name>: <tp:taxon-name><tp:taxon-name-part taxon-name-part-type="family">Euscorpiidae</tp:taxon-name-part></tp:taxon-name>, <tp:taxon-name><tp:taxon-name-part taxon-name-part-type="subfamily">Scorpiopinae</tp:taxon-name-part></tp:taxon-name>) from China, with description of a new species.</article-title><source>Zootaxa</source><volume>2477</volume>: <fpage>49</fpage>–<lpage>61</lpage>. <ext-link xlink:type="simple" ext-link-type="doi" xlink:href="10.11646/zootaxa.2477.1.4">https://doi.org/10.11646/zootaxa.2477.1.4</ext-link></mixed-citation></ref><ref id="B3"><mixed-citation xmlns:xlink="http://www.w3.org/1999/xlink" xlink:type="simple"><person-group><name name-style="western"><surname>Di</surname><given-names>ZY</given-names></name><name name-style="western"><surname>Cao</surname><given-names>ZJ</given-names></name><name name-style="western"><surname>Wu</surname><given-names>YJ</given-names></name><name name-style="western"><surname>Li</surname><given-names>WX</given-names></name></person-group> (<year>2010a</year>) <article-title>A new species of the genus <italic><tp:taxon-name><tp:taxon-name-part taxon-name-part-type="genus">Euscorpiops</tp:taxon-name-part></tp:taxon-name></italic> Vachon, 1980 (<tp:taxon-name><tp:taxon-name-part taxon-name-part-type="order">Scorpiones</tp:taxon-name-part></tp:taxon-name>: <tp:taxon-name><tp:taxon-name-part taxon-name-part-type="family">Euscorpiidae</tp:taxon-name-part></tp:taxon-name>, <tp:taxon-name><tp:taxon-name-part taxon-name-part-type="subfamily">Scorpiopinae</tp:taxon-name-part></tp:taxon-name>) from Yunnan, China.</article-title><source>Zootaxa</source><volume>2361</volume>: <fpage>13</fpage>–<lpage>22</lpage>. <ext-link xlink:type="simple" ext-link-type="doi" xlink:href="10.11646/zootaxa.2361.1.2">https://doi.org/10.11646/zootaxa.2361.1.2</ext-link></mixed-citation></ref><ref id="B17"><mixed-citation xmlns:xlink="http://www.w3.org/1999/xlink" xlink:type="simple"><person-group><name name-style="western"><surname>Sun</surname><given-names>D</given-names></name><name name-style="western"><surname>Zhu</surname><given-names>MS</given-names></name></person-group> (<year>2010</year>) <article-title>One new species of scorpion belonging to the genus <italic><tp:taxon-name><tp:taxon-name-part taxon-name-part-type="genus">Euscorpiops</tp:taxon-name-part></tp:taxon-name></italic> Vachon, 1980 from Yunan, China (<tp:taxon-name><tp:taxon-name-part taxon-name-part-type="order">Scorpiones</tp:taxon-name-part></tp:taxon-name>: <tp:taxon-name><tp:taxon-name-part taxon-name-part-type="family">Euscorpiidae</tp:taxon-name-part></tp:taxon-name>, <tp:taxon-name><tp:taxon-name-part taxon-name-part-type="subfamily">Scorpiopinae</tp:taxon-name-part></tp:taxon-name>).</article-title><source>Zootaxa</source><volume>2399</volume>: <fpage>61</fpage>–<lpage>68</lpage>. <ext-link xlink:type="simple" ext-link-type="doi" xlink:href="10.11646/zootaxa.2399.1.6">https://doi.org/10.11646/zootaxa.2399.1.6</ext-link></mixed-citation></ref><ref id="B21"><mixed-citation xmlns:xlink="http://www.w3.org/1999/xlink" xlink:type="simple"><person-group><name name-style="western"><surname>Zhu</surname><given-names>MS</given-names></name><name name-style="western"><surname>Zhang</surname><given-names>L</given-names></name><name name-style="western"><surname>Lourenço</surname><given-names>WR</given-names></name></person-group> (<year>2007</year>) <article-title>One new species of scorpion belonging to the genus <italic><tp:taxon-name><tp:taxon-name-part taxon-name-part-type="genus">Euscorpiops</tp:taxon-name-part></tp:taxon-name></italic> Vachon, 1980 from South China (<tp:taxon-name><tp:taxon-name-part taxon-name-part-type="order">Scorpiones</tp:taxon-name-part></tp:taxon-name>: <tp:taxon-name><tp:taxon-name-part taxon-name-part-type="family">Euscorpiidae</tp:taxon-name-part></tp:taxon-name>, <tp:taxon-name><tp:taxon-name-part taxon-name-part-type="subfamily">Scorpiopinae</tp:taxon-name-part></tp:taxon-name>).</article-title><source>Zootaxa</source><volume>1582</volume>: <fpage>19</fpage>–<lpage>25</lpage>. <ext-link xlink:type="simple" ext-link-type="doi" xlink:href="10.11646/zootaxa.1582.1.2">https://doi.org/10.11646/zootaxa.1582.1.2</ext-link></mixed-citation></ref><ref id="B20"><mixed-citation xmlns:xlink="http://www.w3.org/1999/xlink" xlink:type="simple"><person-group><name name-style="western"><surname>Ythier</surname><given-names>E</given-names></name></person-group> (<year>2019</year>) <article-title>A new species of <italic><tp:taxon-name><tp:taxon-name-part taxon-name-part-type="genus">Euscorpiops</tp:taxon-name-part></tp:taxon-name></italic> Vachon, 1980, from China (<tp:taxon-name><tp:taxon-name-part taxon-name-part-type="order">Scorpiones</tp:taxon-name-part></tp:taxon-name>, <tp:taxon-name><tp:taxon-name-part taxon-name-part-type="family">Scorpiopidae</tp:taxon-name-part></tp:taxon-name>).</article-title><source>Bulletin de la Société entomologique de France</source><volume>124</volume>(<issue>2</issue>): <fpage>189</fpage>–<lpage>196</lpage>. <ext-link xlink:type="simple" ext-link-type="doi" xlink:href="10.32475/bsef_2084">https://doi.org/10.32475/bsef_2084</ext-link></mixed-citation></ref></ref-list></tp:taxon-treatment>
